# Supplementary material for: Frequency and perceived influence of menopausal symptoms on training and performance in female endurance athletes
Source: PLoS One. 2025 Dec 17;20(12):e0335738. doi: 10.1371/journal.pone.0335738 (PMC12711079; doi:10.1371/journal.pone.0335738)
Supplement: S1 File — (XLSX) [file pone.0335738.s001.xlsx]

## Sheet: Menopausal Symptoms Survey Data
ParticipantID	Age_years	primary activity_1running_2cycling_3swimming_4triathlon	meno_status_1pre_2peri_3post	if_post_menopause_4natural_5surgical	medications_2HRT	MRS_Hot_flushes_1none_2mild_3moderate_4severe_5verysevere	MRS_heart_discomfort_1none_2mild_3moderate_4severe_5verysevere	MRS_sleep_problems_1none_2mild_3moderate_4severe_5verysevere	MRS_depressive_mood_1none_2mild_3moderate_4severe_5verysevere	MRS_irritability_1none_2mild_3moderate_4severe_5verysevere	MRS_anxiety_1none_2mild_3moderate_4severe_5verysevere	MRS_phys_ment_exhaustion_1none_2mild_3moderate_4severe_5verysevere	MRS_sex_problems_1none_2mild_3moderate_4severe_5verysevere	MRS_bladder_problems_1none_2mild_3moderate_4severe_5verysevere	MRS_vag_dryness_1none_2mild_3moderate_4severe_5verysevere	MRS_jt_msc_discomfort_1none_2mild_3moderate_4severe_5verysevere	Total_MRS	weight_gain_1none_2mild_3moderate_4severe_5verysevere	hot_flashes_training_1not_affected_2slight_neg_3mod_neg_4strong_neg	hot_flushes_performance_1not_affected_2slight_neg_3mod_neg_4strong_neg	heart_discomfort_training_1not_affected_2slight_neg_3mod_neg_4strong_neg	heart_discomfort_performance_1not_affected_2slight_neg_3mod_neg_4strong_neg	sleep_problems_training_1not_affected_2slight_neg_3mod_neg_4strong_neg	sleep_problems_performance_1not_affected_2slight_neg_3mod_neg_4strong_neg	depressive_mood_training_1not_affected_2slight_neg_3mod_neg_4strong_neg	depressive_mood_performance_1not_affected_2slight_neg_3mod_neg_4strong_neg	irritability_training_1not_affected_2slight_neg_3mod_neg_4strong_neg	irritability_performance_1not_affected_2slight_neg_3mod_neg_4strong_neg	anxiety_training_1not_affected_2slight_neg_3mod_neg_4strong_neg	anxiety_performance_1not_affected_2slight_neg_3mod_neg_4strong_neg	phys_ment_exhaustion_training_1not_affected_2slight_neg_3mod_neg_4strong_neg	phys_ment_exhaustion_performance_1not_affected_2slight_neg_3mod_neg_4strong_neg	sex_problems_training_1not_affected_2slight_neg_3mod_neg_4strong_neg	sex_problems_performance_1not_affected_2slight_neg_3mod_neg_4strong_neg	bladder_problems_training_1not_affected_2slight_neg_3mod_neg_4strong_neg	bladder_problems_performance_1not_affected_2slight_neg_3mod_neg_4strong_neg	vag_dryness_training_1not_affected_2slight_neg_3mod_neg_4strong_neg	vag_dryness_performance_1not_affected_2slight_neg_3mod_neg_4strong_neg	jt_msc_discomfort_training_1not_affected_2slight_neg_3mod_neg_4strong_neg	jt_msc_discomfort_performance_1not_affected_2slight_neg_3mod_neg_4strong_neg	weight_gain_training_1not_affected_2slight_neg_3mod_neg_4strong_neg	weight_gain_performance_1not_affected_2slight_neg_3mod_neg_4strong_neg	meno_sx_training_1no_sx_2no_neg_effect_3slight_neg_effect_4mod_neg_effect_5strong_neg_effect	meno_sx_performance__1no_sx_2no_neg_effect_3slight_neg_effect_4mod_neg_effect_5strong_neg_effect	general_health_1excellent_2very_good_3good_4fair_5poor
1	46	1	2		2	3	1	3	2	3	3	3	1	3	1	2	14	2	1	1			2	2	1	1	1	1	1	1	2	2			2	1			2	2	2	2	3	2	2
2	40	1	1			1	1	2	3	2	2	3	2	1	2	2	10	2					2	2	3	3	1	1	1	1	3	3	1	1			1	1	3	3	2	2	3	3	3
3	41	1	1			3	1	3	2	2	2	3	2	2	2	2	13	2	1	1			3	2	2	2	1	1	2	2	3	3	1	1	2	2	1	1	2	2	2	2	3	3	2
4	48	1	1			3	2	3	2	2	2	2	4	2	3	3	17	2	2	2	1	1	3	2	1	1	1	1	1	1	2	2	1	1	1	1	1	1	2	2	2	2	3	3	1
5	41	1	1			2	1	1	2	1	1	1	3	1	1	1	4	1	1	1					1	2							1	1									2	2	3
6	43	1	2			3	2	2	1	2	1	2	2	1	1	1	7	2	1	1	1	1	2	2			2	2			3	3	1	1							4	4	3	3	2
7	54	1	3	4		5	1	3	1	1	2	1	2	2	3	1	11	4	2	2			2	2					1	1			1	1	2	2	1	1			2	2	3	3	2
8	41	1	1			2	2	3	3	3	3	3	2	1	1	2	14	2	1	1	2	1	3	3	2	2	2	1	1	1	3	3	1	1					2	2	2	2	3	3	1
9	58	1	3	4		1	1	2	1	1	1	1	1	2	1	3	4	3					2	2											3	2			4	4	3	3	5	5	2
10	50	1	2			2	2	2	3	2	2	1	2	1	1	2	9	2	1	1	2	1	2	2	1	1	1	1	2	2			1	1					3	3	3	3	2	2	2
11	55	1	3	4		1	2	2	1	1	1	2	3	2	1	1	6	1			1	1	2	2							1	1	1	1	1	1							3	3	1
12	52	1	3	4		1	1	2	2	2	1	3	1	2	1	2	7	1					2	2	2	2	1	1			2	2			1	2			2	2			3	3	3
13	55	1	3	4	2	2	1	3	1	1	1	3	3	2	4	1	11	4	1	1			3	3							3	4	1	1	1	2	1	1			3	4	4	5	1
14	40	1	2			3	1	3	3	2	2	2	2	2	1	1	11	1	2	2			3	2	2	2	1	1	1	1	1	1	1	1	1	1							3	3	2
15	44	1	3	5		2	2	3	1	1	1	2	3	3	3	3	13	3	1	1	1	1	2	2							1	1	1	1	2	2	1	1	4	4	3	3	4	4	2
16	44	1	1			1	1	4	3	3	3	3	1	2	1	1	12	1					2	3	3	2	1	1	2	2	2	2			2	2							2	2	2
17	40	1	1			1	1	3	1	2	2	1	1	3	1	1	6	1					2	2			1	1	1	1					2	1							1	1	1
18	48	1	1			1	1	2	1	2	2	2	1	2	1	2	6	2					1	2			1	1	1	1	2	2			2	2			3	3	2	3	1	1	2
19	53	3	3	4	2	2	3	3	2	2	3	3	2	4	3	2	18	4	1	1	4	4	3	3	1	1	1	1	1	1	2	2	1	1	3	2	1	1	3	4	4	4	4	5	3
20	51	1	3	4		1	1	1	1	1	1	1	4	1	1	1	3	1															1	1									1	1	2
21	52	1	3	4	2	2	2	2	2	2	1	2	3	2	3	2	12	2	2	1	3	2	3	3	2	2	2	3			2	2	1	1	3	3	1	1	3	3	3	3	3	3	2
22	46	1	1			1	1	2	2	2	2	2	3	1	2	1	8	1					2	2	1	1	1	1	1	1	2	2	1	1			1	1					1	1	2
23	45	4	1		2	1	2	4	2	2	3	3	1	2	2	3	14	4			2	2	3	3	2	2	2	3	2	3	3	2			2	2	1	1	2	2	4	3	4	4	1
24	49	1	2			3	2	4	1	1	3	1	2	1	2	1	10	1	1	1	1	1	3	2					2	2			1	1			1	1					3	3	1
25	57	1	3	4	2	2	3	3	2	2	2	2	2	3	3	3	16	3	2	1	1	1	2	2	1	1	2	2	2	2	2	2	1	1	3	3	2	2	3	3	2	3	4	3	2
26	46	1	3	5	2	4	4	4	4	4	4	4	4	4	4	4	33	5	3	3	4	4	3	3	4	4	3	3	4	4	4	4	1	1	4	4	1	1	4	4	4	4	5	5	3
27	46	2	1		2	2	2	4	2	3	2	2	2	1	2	2	13	1	2	2	2	2	2	2	2	2	2	2	2	2	2	2	2	2			2	2	2	2			2	2	3
28	46	1	2			3	3	4	3	3	3	4	5	3	4	4	28	3	2	2	2	2	3	3	1	1	2	2	3	3	2	2	1	1	3	3	2	2	4	4	3	3	4	4	1
29	51	2	2			4	2	3	3	4	3	5	4	3	1	3	24	5	3	3	3	3	4	4	4	4	4	4	4	4	4	4	1	1	2	2			4	4	4	4	5	5	3
30	50	4	2			2	2	2	3	3	3	2	2	2	4	2	16	2	1	2	1	1	2	2	2	1	2	1	2	2	3	3	1	1	1	1	1	1	2	2	3	3	3	3	2
31	51	1	1			2	1	1	2	1	2	2	2	1	2	1	6	1	2	1					2	1			1	1	2	1	1	1			1	1					2	2	2
32	42	1	2			2	2	3	2	3	3	5	3	1	3	3	19	1	1	1	1	1	2	2	1	1	2	2	2	2	3	3	1	1			2	2	2	2			3	3	2
33	52	1	3	4		3	3	3	1	1	3	2	1	1	1	1	9	2	1	1	1	1	2	2					1	1	2	2									1	1	2	2	1
34	50	1	3	4		1	3	4	4	4	4	3	5	4	5	2	28	2			3	3	3	3	4	4	3	3	3	3	3	3	2	2	3	3	1	1	4	3	3	3	4	4	2
35	60	1	3	5	2	1	2	3	2	2	3	2	3	4	4	3	18	1			1	1	2	2	2	2	3	3	3	3	3	3	1	1	4	4	1	1	3	3			2	2	1
36	51	1	3			1	2	3	1	1	1	3	3	2	2	5	13	2			1	1	2	2							1	1	1	1	2	2	1	1	4	4	2	2	5	5	2
37	43	1	2			1	1	4	2	2	3	3	2	1	2	2	12	2					3	3	1	1	2	1	3	2	3	2	1	1			1	1	2	2	2	2	3	2	2
38	59	1	3	4		2	1	2	2	1	2	2	1	1	2	1	6	3	1	1			2	2	1	1			1	1	2	2					1	1			3	3	1	1	2
39	48	1	1			2	2	1	1	1	1	1	2	1	3	1	5	1	1	1	1	1											1	1			2	2					2	2	1
40	47	1	2			2	1	3	2	3	2	3	2	2	1	1	11	1	1	1			3	3	2	2	1	1	2	2	2	2	1	1	2	2							3	3	1
41	47	1	2			3	2	1	3	4	4	3	4	4	4	3	24	4	2	2	1	1			3	3	4	4	4	4	3	3	2	2	4	4	1	1	3	3	4	4	4	3	2
42	40	1	3	5	2	2	1	3	1	3	2	2	2	1	2	3	11	1	1	1			3	3			2	1	1	1	3	3	1	1			1	1	2	3			3	3	2
43	59	1	3	4		3	1	4	2	1	2	2	2	2	3	1	12	2	2	2			3	2	2	2			1	1	2	2	1	1	2	2	1	1			3	3	3	3	2
44	50	1	2			1	1	3	2	1	1	3	3	1	2	1	8	2					2	2	2	2					2	2	1	1			1	1			2	2	4	4	2
45	60	1	3	5	2	2	1	3	1	1	1	2	1	3	2	2	8	2	1	1			2	2							1	2			1	1	1	1	2	2	1	2	2	3	2
46	40	1	2			1	1	2	3	2	3	3	2	3	2	1	12	1					2	2	2	2	2	2	2	2	2	2	1	1	3	3	1	1					3	3	2
47	41	1	1			1	2	3	3	3	4	4	2	1	3	2	17	2			1	2	3	3	1	1	2	2	2	1	3	3	1	1			1	1	2	1	2	2	3	3	3
48	50	1	2			1	3	4	4	2	2	4	2	3	2	4	20	2			4	4	1	1	2	1	2	2	1	1	3	3	1	1	1	1	1	1	3	3	2	2	4	2
49	44	1	2			2	3	2	1	2	2	2	2	2	2	2	11	2	1	1	3	2	1	1			1	1	2	1	2	2	1	1	1	1	1	1	2	2	1	1	3	2	2
50	53	1	2			4	3	3	2	3	2	3	3	3	3	3	21	3	1	1	2	2	3	3	1	1	1	2	1	2	2	3	1	1	2	2	1	1	2	3	2	2	3	3	2
51	51	1	2			2	2	4	2	2	3	3	1	3	1	2	14	2	1	1	1	2	3	3	1	1	1	1	1	1	2	3			3	1			2	2	1	2	3	3	2
52	57	1	3	4	2	1	1	2	1	1	1	2	2	3	3	1	7	1					2	2							1	2	1	1	2	2	1	1					3	3	1
53	48	1	2			3	1	2	2	2	2	2	2	1	1	2	9	2	1	1			1	2	1	1	1	1	2	2	2	2	1	1					2	2	2	2	3	3	2
54	40	1	2			2	3	3	3	2	2	2	4	1	1	2	14	2
55	44	1	2			2	1	3	2	3	1	2	1	1	1	2	8	3	1	1			2	2	1	1	1	1			1	1							1	1	2	2	1	1	4
56	43	1	3	5		1	1	3	2	2	2	3	4	1	2	2	12	2					3	2	2	2	2	2	2	2	3	3	1	1			1	1	2	2	1	2	3	3	2
57	42	2	2			1	1	1	2	2	3	1	2	1	2	1	6	3							2	1	1	1	2	1			1	1			1	1			1	3	2	2	1
58	59	3	3	4		2	1	1	2	1	2	3	3	1	2	2	9	2	1	1					2	2			2	4	2	3	1	1			1	1	3	3	3	4	4	3	2
59	44	1	1			1	2	1	2	2	2	2	1	1	1	2	6	1			2	2			1	1	1	1	1	1	1	2							2	2			3	3	2
60	59	3	3	4		1	1	1	1	1	1	2	1	2	2	2	4	1													2	2			1	1	1	1	2	2			2	2	2
61	40	3	2			2	1	2	1	1	2	2	1	1	1	1	4	1	1	1			1	1					2	1	2	1											2	2	1
62	43	1	1			1	1	3	2	2	2	3	2	1	2	2	10	2					2	1	2	1	1	1	2	2	2	2	1	1			1	1	2	2	2	2	1	1	1
63	45	4	2		2	2	1	3	2	2	1	3	1	2	1	3	10	2	1	1			3	3	1	1	1	1			3	3			1	1			2	2	1	1	3	3	1
64	45	4	2			1	2	2	3	1	3	2	3	3	1	2	12	1			2	2	1	1	1	2			2	2	2	3	1	1	1	2			2	2			2	2	2
65	56	1	3	4	2	2	1	2	2	3	2	2	3	2	3	3	14	2	2	2			3	3	2	2	3	3	2	2	3	2	1	1	2	2	1	1	3	3	2	2	4	4	1
66	59	2	3	4		2	2	2	3	2	1	3	2	1	3	3	13	3	1	1	1	1	2	2	3	3	1	1			3	3	1	1			1	1	3	3	3	3	3	3	2
67	50	2	1			1	1	2	2	1	1	2	1	1	1	1	3	2					1	1	1	1					2	2									2	2	1	1	1
68	50	2	2			2	2	2	2	2	2	2	2	2	3	3	13	3	2	2	1	1	4	4	2	2	1	1	3	3	4	4	1	1	1	1	1	1	2	1	3	4	3	3	1
69	59	2	3	4	2	3	2	4	2	2	2	2	3	2	1	3	15	2	2	2	2	2	4	4	1	1	1	1	1	1	3	3	1	1	1	1			3	3	1	1	3	4	2
70	59	2	3	4		2	2	2	1	1	1	1	1	1	2	1	4	2	1	1	1	1	2	2													1	1			1	2	2	3	2
71	43	2	1			1	1	3	1	1	2	1	1	1	1	1	3	2					2	2					2	2											3	3	3	3	3
72	54	2	2		2	1	1	3	4	3	3	3	4	1	5	3	20	2					2	2	2	2	2	2	2	2	2	2	1	1			1	1	3	3	2	2	3	3	2
73	59	2	3	4	2	3	1	3	2	3	3	3	3	3	1	3	17	3	2	2			3	3	3	3	2	2	2	2	3	3	2	2	3	3			3	3	3	4	4	4	2
74	58	1	3	4	2	2	1	3	2	2	1	2	3	2	2	2	11	2	1	1			2	3	1	1	1	1			2	2	1	1	2	2	1	1	2	2	1	2	4	4	1
75	45	1	1			1	2	2	1	1	1	2	2	1	2	1	5	1			1	1	2	2							3	2	1	1			1	1					3	3	2
76	42	1	1			2	1	3	2	2	3	3	1	2	2	2	12	3	1	1			2	2	1	1	1	1	2	2	3	3			1	1	1	1	4	4	3	3	3	3	1
77	48	4	2			2	4	3	2	3	2	5	2	1	1	1	15	1	1	1	1	1	2	2	1	1	1	1	1	1	3	2	1	1									2	2	2
78	47	1	2			2	2	2	2	2	1	3	2	2	2	1	10	2	1	1	1	1	2	2	1	1	1	1			1	1	1	1	1	1	1	1			3	3	3	3	1
79	45	1	2			1	1	2	1	1	2	2	2	1	2	2	6	2					2	2					1	1	2	2	1	1			1	1	2	2	2	2	3	3	2
80	47	1	2			2	1	1	4	4	3	4	3	1	1	1	14	1	1	1					2	2	1	1	2	2	3	2	1	1									3	3	2
81	51	3	2		2	2	1	4	1	1	1	1	5	4	4	1	14	1	1	1			2	2									1	1	1	1	1	1					4	4	1
82	52	2	1			1	1	1	1	1	1	1	1	1	1	2	1	1																					1	1			1	1	3
83	56	2	3	4		2	1	3	1	2	2	1	1	3	2	1	8	1
84	45	1	1			2	3	2	2	3	2	3	3	1	1	2	13	4	2	2	2	2	3	3	2	2	2	2	1	1	2	2	2	2					3	3	4	4	4	4	3
85	49	4	3	4		1	1	3	1	1	1	1	3	1	2	1	5	1					2	1									1	1			1	1					3	2	1
86	45	1	1			1	1	2	2	3	3	3	2	1	1	1	9	1					2	1	2	2	1	1	2	3	2	3	1	1									3	3	3
87	45	1	1			2	1	2	2	2	2	2	3	1	1	1	8	2	1	1			2	1	1	1	1	1	1	1	1	1	1	1							1	2	3	3	2
88	48	2	2		2	1	2	2	2	2	2	3	3	2	1	3	12	2			1	1	2	1	3	2	2	1	1	1	3	2	1	1	2	1			3	2	2	2	3	3	2
89	44	1	2			2	1	2	2	3	3	3	3	3	1	2	14	3	1	1			3	3	1	1	1	1	1	1	3	3	1	1	2	2			3	3	2	2	3	3	2
90	59	2	3	4		3	1	3	1	1	1	1	3	1	2	2	8	4	3	3			2	1									1	1			2	1	3	1	4	4	4	5	2
91	58	1	3	4		1	1	3	1	1	1	2	3	2	1	2	7	1					2	1							1	1	1	1	2	2			2	2			2	2	2
92	46	1	2			2	1	2	1	2	2	2	1	1	1	2	6	3	1	1			2	2			1	1	1	1	1	1							2	2	3	3	2	2	2
93	59	1	3	4		2	1	2	3	3	2	4	4	3	4	3	20	5	1	1			2	2	4	4	1	1	3	4	4	4	1	1	1	1	2	2	4	4	4	4	4	5	3
94	48	2	2		2	1	1	2	3	3	3	4	2	2	2	2	14	2					2	2	4	4	2	2	3	3	4	4	1	1	1	1	1	1	2	2	2	2	4	5	1
95	46	1	2		2	2	1	1	2	2	2	1	3	2	2	1	8	1	1	1					2	1	2	1	1	1			1	1	2	1	1	1					3	2	2
96	46	2	2		2	1	2	3	3	4	3	4	4	1	1	4	19	4			2	2	4	4	4	4	4	4	3	3	4	4	1	1					4	4	3	3	5	5	1
97	60	1	3	4		2	1	2	2	2	2	2	5	1	5	2	15	2	2	2			2	2	2	2	2	2	2	3	3	3	1	1			1	1	2	2	2	2	3	3	1
98	48	1	2			2	2	4	3	2	3	2	4	2	2	1	16	1	2	3	2	3	2	2	1	1	1	1	2	2	2	1	1	1	1	1	1	1					3	3	1
99	41	1	2			2	2	5	1	3	2	4	2	1	1	1	13	1	1	1	1	1	3	3			1	1	1	1	2	2	1	1									3	3	1
100	43	1	2			2	2	3	3	3	3	4	4	3	2	3	21	2	2	2	1	1	3	3	3	3	2	2	3	3	4	4	2	2	4	4	1	1	4	4	1	1	5	5	3
101	46	4	2		2	2	1	2	3	3	3	3	2	1	1	1	11	3	1	1			3	2	4	4	3	3	2	2	4	4	1	1							4	4	4	4	1
102	53	1	3	4	2	1	2	2	3	3	1	2	4	2	4	2	15	3			1	1	2	1	1	1	1	1			1	1	1	1	2	1	1	1	2	1	2	2	3	3	1
103	55	1	3	4	2	1	1	3	3	5	4	4	5	3	1	2	21	4					4	3	2	3	3	2	3	2	4	4	1	1	2	2			4	4	4	4	4	4	2
104	52	4	2		2	2	1	2	2	3	3	2	3	2	3	3	15	4	2	1			2	2	3	2	1	1	2	2	3	3	1	1	2	2	2	2	3	2	3	2	3	3	1
105	58	1	3	4	2	1	1	1	1	1	1	1	5	3	4	1	9	1															1	1	1	1	1	1					2	2	1
106	46	2	2		2	2	1	3	3	2	2	3	3	3	1	3	15	4	2	2			3	3	2	2	1	1	1	1	2	2	1	1	1	1			3	2	3	4	4	3	1
107	54	2	3	4		2	1	1	1	2	2	2	1	2	3	2	8	2	1	1							1	1	1	1	1	1			1	1	2	1	2	1	1	2	3	4	1
108	51	1	3	5		2	1	1	2	1	1	2	1	2	3	1	6	2	1	1					1	1					2	2			1	1	1	1			3	3	3	3	1
109	58	3	3	4		2	1	2	2	2	1	2	1	1	1	3	7	2	1	1			2	2	1	1	1	1			1	2							2	2	1	1	3	2	1
110	45	2	2			2	2	3	3	3	3	3	2	1	2	1	14	2	2	3	1	1	4	4	3	2	2	2	2	1	3	3	1	1			2	2			2	3	4	3	1
111	56	2	3	4	2	1	1	2	1	1	1	1	1	1	1	1	1	2					1	1																	1	1	2	2	1
112	58	4	3	4	2	4	1	4	3	3	3	4	4	1	1	3	20	3	1	3			4	4	3	2	1	2	1	2	3	3	1	1					3	4	1	1	2	2	2
113	51	1	2		2	2	2	3	1	2	2	3	2	2	2	2	12	3	3	3	1	1	4	4			2	2	2	3	2	3	1	1	3	3	3	3	3	3	3	3	4	4	2
114	50	2	2			3	2	4	1	1	1	3	2	1	3	3	13	1	1	1	1	1	3	3							2	2	1	1			1	1	4	3			5	5	1
115	41	1	2		2	3	3	3	4	3	5	3	2	3	2	2	22	1	2	1	2	2	2	3	1	1	1	1	2	2	2	3	1	1	1	1	1	1	2	2			4	3	1
116	48	4	2			2	1	2	1	2	1	2	3	2	1	2	8	1	1	1			2	1			1	1			2	2	1	1	1	1			2	2			3	2	1
117	60	2	3	4		1	1	2	2	2	2	2	4	1	4	1	11	1					2	2	2	2	1	2	1	2	3	3	1	1			2	1					5	5	1
118	55	2	2		2	4	2	4	3	3	4	2	4	4	2	2	23	1	1	1	2	2	3	2	3	2	3	2	2	1	2	3	1	1	1	1	1	1	3	4			4	4	1
119	55	1	3	4		3	2	3	4	2	2	3	1	1	4	2	16	3	2	2	1	1	3	3	2	2	2	2	2	2	3	3					1	1	3	3	3	3	4	3	3
120	54	1	3	4		2	1	2	1	1	2	2	4	2	3	1	10	3	1	1			3	2					2	2	3	2	1	1	3	3	1	1			4	4	4	3	2
121	46	1	3	5	2	1	1	3	3	2	1	2	4	1	1	2	10	3					2	2	2	2	2	2			2	2	1	1					3	3	4	4	4	4	2
122	52	1	2		2	3	2	2	2	1	2	3	2	2	1	3	12	3	2	1	2	2	2	2	1	2			3	2	2	2	1	1	2	1			3	3	2	2	3	3	3
123	48	4	2		2	2	1	2	3	3	1	3	2	1	2	3	12	3	3	1			4	4	2	2	2	2			2	2	1	1			1	1	3	3	3	3	5	4	1
124	56	1	3	4		3	2	4	2	2	3	3	5	2	5	3	23	3	2	2	2	1	4	4	1	2	2	1	3	3	3	3	1	1	1	1	1	1	3	2	1	1	4	3	2
125	55	4	3	4		3	1	2	3	3	3	4	1	2	1	5	17	3	1	1			2	2	3	3	2	1	1	1	4	4			2	2			4	4	3	3	5	5	2
126	56	1	3	4	2	2	1	3	2	2	2	1	1	1	1	1	6	1
127	52	1	3	4	2	2	2	3	3	2	3	2	3	3	2	3	17	3	2	2	1	1	3	3	3	3	2	2	2	2	3	3	1	1	2	2	1	1	3	3	3	3	4	4	2
128	45	4	2		2	3	2	4	2	4	2	5	5	3	5	3	27	5	1	1	2	3	4	4	2	3	2	3	2	4	4	4	1	1	1	1	4	3	4	4	4	4	5	5	2
129	50	1	2			1	2	3	3	2	3	3	3	1	1	2	13	3			2	2	3	3	2	2	1	2	1	2	3	3	1	1					1	2	2	3	3	4	1
130	60	2	3	5		3	3	3	2	2	3	3	3	3	3	2	19	2	2	2	1	1	3	3	1	1	1	1	1	1	2	2	2	3	1	1	1	1	2	2	2	2	3	3	4
131	50	4	3	5		3	3	3	3	2	3	4	3	1	3	4	21	4	2	3	3	3	4	3	3	3	3	3	3	3	4	4	1	1			1	1	4	4	4	4	5	5	3
132	57	3	3	4		1	1	4	3	3	3	2	3	1	3	1	14	1					2	3	3	2	1	1	2	2	3	3	1	1			1	1					4	4	2
133	55	3	3	4	2	1	2	2	3	1	2	3	1	1	1	2	8	4			1	1	2	2	2	1			2	1	3	2							2	1	3	3	2	2	3
134	42	1	1			1	1	1	1	1	1	1	1	1	1	1	0	1																									1	1	1
135	56	3	3	4	2	1	1	3	3	2	2	3	2	2	3	1	12	2					2	2	2	2	2	2	2	2	3	3	1	1	1	1	1	1			1	1	3	3	1
136	50	3	2			3	3	5	3	3	4	3	1	2	1	4	21	4	1	1	2	3	3	4	2	3	2	2	3	4	2	3			1	1			3	4	1	1	4	5	1
137	54	3	3	4		2	3	4	2	2	2	2	1	1	1	2	11	3	1	1	1	1	2	2	2	2	2	2	2	2	2	2							2	3	2	2	3	3	2
138	53	3	2			2	1	4	1	2	2	3	1	1	2	3	11	2	1	1			2	3			2	2	1	1	2	2					1	1	3	3	1	1	3	3	1
139	58	3	3	4	2	1	1	3	2	2	2	2	1	2	1	2	8	2					3	3	3	3	3	3	3	3	3	3			1	1			3	3	2	2	4	4	2
140	54	3	3	4		1	1	1	1	1	2	2	1	2	2	1	4	1											1	1	1	1			1	1	1	1					2	2	3
141	49	1	2			3	1	3	2	1	3	3	2	3	2	1	13	2	2	2			3	3	2	1			1	1	2	3	1	1	1	1	1	1			2	2	3	4	2
142	57	3	3	4		3	2	4	1	1	3	1	1	3	3	1	12	3	1	1	1	1	3	2					2	1					1	1	1	1			3	3	4	3	2
143	49	1	2			3	2	3	3	3	3	3	2	2	2	1	16	1	1	1	1	1	3	4	3	3	1	1	2	2	3	3	1	1	1	1	1	1					3	3	2
144	59	3	3	4		3	1	3	1	2	2	1	3	1	3	3	12	2	1	1			3	3			1	1	1	1			2	2			1	1	4	3	2	2	4	3	1
145	60	3	3	5		1	1	2	1	1	1	1	4	3	3	1	8	2					1	2									1	1	1	1	1	1			3	3	2	3	1
146	45	1	2			2	2	3	2	3	3	2	3	1	1	2	13	1	1	1	1	1	2	2	2	2	1	1	1	1	2	2	1	1					3	3			2	2	2
147	58	3	3	5		3	1	4	1	1	1	2	3	1	3	1	10	1	1	2			3	2							1	1	1	1			1	1					2	2	2
148	53	3	3	4		3	3	3	1	2	1	1	2	1	1	1	8	1	2	2	1	1	2	2			1	1					1	1									3	3	1
149	53	3	2			1	1	2	2	1	2	2	1	2	1	2	6	2					3	3	2	2			1	1	2	2			1	1			3	3	2	2	3	3	1
150	45	3	2			2	1	3	2	3	2	2	4	4	3	3	18	2	2	1			3	3	1	1	1	1	2	2	2	2	1	1	2	2	1	1	3	2	1	1	3	3	2
151	44	3	1			2	1	2	1	1	1	1	3	2	1	1	5	1	1	1			2	2									1	1	2	1							1	1	2
152	55	3	3	4		2	3	2	3	2	2	2	1	1	4	2	13	2	1	1	2	1	3	3	2	2	2	2	2	2	2	2					1	1	2	2	2	2	3	3	2
153	49	3	1			1	1	1	1	1	1	1	2	1	1	1	1	1															1	1									1	1	1
154	46	4	1			1	1	3	1	1	1	1	1	1	1	1	2	1					3	2																			1	1	1
155	53	3	3	4	2	3	1	4	4	3	3	5	5	2	3	3	25	5	1	1			4	4	4	4	3	3	3	3	4	4	1	1	1	1	1	1	4	4	4	3	5	5	3
156	60	3	3	4		1	3	2	4	3	3	3	5	2	5	3	23	4			1	2	1	3	2	2	1	1	1	1	2	3	1	1	1	1	1	1	2	2	2	2	3	3	2
157	57	3	3	4		2	2	3	1	2	3	2	3	1	1	2	11	2	1	1	1	1	2	3			1	1	2	1	2	2	1	1					2	1	2	2	3	3	1
158	45	3	1			1	1	2	2	3	2	1	1	1	3	1	7	1					1	2	1	1	1	2	1	2							1	1					1	1	2
159	53	2	2			3	5	4	3	2	3	5	2	3	3	5	27	5	2	3	3	3	3	3	4	4	1	1	2	2	4	4	1	1	2	2	3	2	4	4	4	4	5	5	3
160	50	4	2		2	2	1	4	2	2	1	3	1	1	1	4	11	1	1	1			3	3	1	1	1	1			3	3							3	2			4	4	1
161	59	4	3	4	2	1	1	3	1	2	1	2	1	1	1	1	4	1					3	2			1	1			1	1											3	2	1
162	57	3	3	4		2	1	1	1	1	1	2	2	2	2	1	5	2	1	1											1	1	1	1	2	1	1	1			1	2	2	3	2
163	56	3	3	4	2	2	1	4	2	2	2	4	2	3	3	4	18	3	1	1			4	4	1	1	2	1	1	1	3	4	1	1	2	1	1	1	4	3	2	2	4	5	2
164	44	3	1			1	2	3	1	1	1	3	1	1	1	3	7	1			1	1	2	2							2	2							2	2			3	3	2
165	56	3	3	4		2	1	4	1	2	2	3	2	1	1	2	10	3	1	1			3	3			2	2	2	2	2	3	1	1					2	2	2	3	2	1	1
166	58	3	3	4		2	1	2	1	1	1	1	2	1	2	1	4	2	1	1			2	2									1	1			1	1			1	1	3	3	1
167	52	1	2			1	1	3	3	3	2	3	4	3	2	3	17	3					3	2	4	3	3	3	4	4	4	4	2	2	2	2	1	1	3	3	2	2	4	3	2
168	54	1	3	4	2	2	1	3	2	1	2	3	4	1	1	2	11	1	1	1			3	3	2	2			1	1	2	2	1	1					3	4			4	5	1
169	50	1	2		2	1	1	1	1	1	1	2	1	1	1	2	2	3													1	2							3	3	3	3	4	4	2
170	43	1	1			1	2	3	2	1	2	3	2	1	1	1	8	1			2	2	3	2	2	2			1	2	3	2	1	1									1	1	2
171	43	1	2			2	1	3	3	2	3	2	2	1	3	3	14	2	1	1			2	2	2	2	2	2	2	2	3	3	1	1			1	1	3	3	1	2	3	3	2
172	49	2	3	4		1	1	3	2	2	3	2	2	5	5	2	17	1					3	2	3	3	4	4	4	4	3	3	1	1	4	4	2	2	3	3			4	4	3
173	48	1	2			3	3	4	2	3	3	3	3	3	1	4	21	2	2	1	2	2	4	4	2	2	2	2	1	1	4	4	1	1	2	1			3	3	2	2	4	5	3
174	40	1	1			2	1	3	2	2	2	3	3	1	2	1	11	3	1	1			2	2	2	2	2	2	2	2	3	2	1	1			1	1			3	3	1	1	3
175	41	1	1			1	1	1	1	1	2	2	2	1	1	1	3	1											1	1	2	2	1	1									2	2	2
176	42	1	1			2	1	2	2	3	2	3	3	2	3	2	14	3	1	1			2	3	2	2	2	2	2	2	3	2	1	1	1	1	1	1	3	2	3	3	2	3	1
177	51	3	3	4		2	1	3	2	2	2	2	2	2	2	3	12	3	1	1			2	3	2	2	1	1	2	2	2	2	1	1	2	1	1	1	3	3	3	3	3	3	3
178	56	3	3	4		1	1	1	1	1	1	1	1	1	1	2	1	2																					2	1	1	1	2	2	1
179	52	3	2			2	3	3	3	4	3	3	3	1	1	3	18	4	1	1	2	2	3	3	2	2	2	2	3	3	3	3	1	1					3	3	3	3	4	4	1
180	59	3	3	5		2	1	2	1	1	4	1	3	1	3	3	11	1	1	1			2	1					1	1			1	1			1	1	2	2			2	2	1
181	57	3	3	4	2	2	2	1	1	1	2	2	5	1	3	1	10	4	1	2	2	2							1	1	2	2	1	1			1	1			4	4	4	4	2
182	52	3	2		2	2	1	3	2	2	2	2	1	2	2	1	9	3	3	1			3	3	2	2	3	1	2	1	4	3			1	1	1	1			2	2	4	3	1
183	46	1	2			1	1	2	1	2	2	2	2	1	1	1	5	2					3	3			1	1	2	2	3	3	1	1							2	2	3	3	1
184	57	3	3	4		3	2	3	1	1	2	2	2	2	2	3	12	3	1	1	1	1	1	1					1	1	2	2	1	1	1	1	1	1	4	4	1	2	2	3	3
185	48	1	2		2	2	2	2	2	3	2	2	3	1	1	1	10	1	1	1	2	1	3	3	2	2	1	1	1	1	3	3	1	1									3	3	1
186	51	1	2		2	2	1	2	4	5	3	4	5	5	2	4	26	5	1	1			3	2	4	4	3	3	2	2	4	4	1	1	3	2	1	1	3	3	3	4	5	5	2
187	47	3	2			2	3	5	4	3	4	4	4	5	2	4	29	5
